# Supplementary material for: Dissolving Silver Nanoparticles Modulate the Endothelial Monocyte-Activating Polypeptide II (EMAP II) by Partially Unfolding the Protein Leading to tRNA Binding Enhancement
Source: Int J Mol Sci. 2026 Jan 7;27(2):605. doi: 10.3390/ijms27020605 (PMC12840782; doi:10.3390/ijms27020605)
Supplement: Supplementary file 1 [file ijms-27-00605-s001.zip]

Archive with 1 entries (1 files):
- ijms-4034863-supplementary.pdf
